# Supplementary material for: Xanthium strumarium L. Exhibits Potent Antiplatelet and Antithrombotic Effects by Modulating MAPK and PI3K/AKT Signaling Pathways and Inhibiting Ferric Chloride-Induced Thrombosis
Source: Biomedicines. 2025 Nov 28;13(12):2924. doi: 10.3390/biomedicines13122924 (PMC12731137; doi:10.3390/biomedicines13122924)
Supplement: Supplementary file 1 [file biomedicines-13-02924-s001.zip]

Archive with 1 entries (1 files):
- biomedicines-3966602-supplementary.pdf
